# Supplementary material for: Associations between emotional awareness deficits and somatic symptoms in a community and clinical populations: a cross-sectional study
Source: BMC Psychol. 2025 Jul 18;13:804. doi: 10.1186/s40359-025-03087-z (PMC12273297; doi:10.1186/s40359-025-03087-z)
Supplement: Supplementary file 1 — Supplementary Material 1 [file 40359_2025_3087_MOESM1_ESM.xlsx]

## Sheet: Study1
ID	Age	Sex	Education years	SES	Psychiatric history	Physical illness history	CES-D	CTES1	CTES2	CTES3	CTES4	CTES5	CTES6	TAS-DDF	TAS-DIF	TAS-EOT	IRI-PT	IRI-FS	IRI-EC	IRI-PD	SSS-8_total	SSS-8 cutoff
S1	31	1	0	0	1	1	26	0	1	0	0	1	1	16	18	23	12	23	17	20	15	1
S2	30	1	0	1	0	1	25	0	0	0	0	0	0	12	20	24	12	17	16	15	4	0
S3	24	2	1	1	0	0	12	0	0	0	0	0	1	11	12	22	14	13	17	13	4	0
S4	24	2	0	1	0	0	26	0	0	0	0	0	0	11	21	20	19	21	18	21	13	1
S5	35	1	1	0	0	1	10	0	0	0	0	1	0	13	12	16	20	17	15	11	5	0
S6	23	2	0	1	1	0	6	0	1	0	1	0	1	16	27	18	14	15	22	20	9	1
S7	30	2	0	1	0	0	40	0	1	1	1	1	0	9	16	15	16	21	14	18	13	1
S8	28	2	1	1	0	0	18	1	0	0	0	0	0	17	25	22	12	17	22	22	10	1
S9	25	1	0	0	0	1	12	0	0	0	0	1	0	9	10	15	21	6	15	12	5	0
S10	24	2	1	1	0	0	5	0	0	0	0	0	0	12	8	22	15	4	13	11	0	0
S11	26	1	1	1	0	0	7	0	0	0	1	0	0	13	7	16	22	15	23	8	3	0
S12	31	2	0	0	1	0	43	0	0	1	0	0	0	15	16	18	19	15	23	21	18	1
S13	21	1	0	1	0	0	8	0	0	0	0	0	0	9	7	19	18	10	18	12	2	0
S14	30	2	1	1	0	0	4	0	0	0	0	0	0	13	15	17	18	19	19	14	4	0
S15	24	1	0	1	0	1	4	0	0	0	0	0	0	10	9	18	14	18	8	11	3	0
S16	20	1	0	0	0	0	7	0	0	0	0	0	0	12	18	23	14	18	17	13	5	0
S17	20	2	0	1	0	1	18	0	0	0	0	0	0	9	11	21	24	16	18	17	10	1
S18	24	2	1	1	0	0	37	0	0	0	0	0	1	19	29	21	14	22	19	23	21	1
S19	25	2	1	0	0	0	6	0	0	0	0	0	0	10	11	16	26	24	25	21	2	0
S20	30	2	1	0	0	1	15	0	0	0	0	0	0	12	11	24	16	21	17	16	7	0
S21	20	2	0	1	0	0	19	0	0	0	0	0	0	8	7	20	15	19	10	13	3	0
S22	43	1	1	1	0	0	9	0	0	0	0	1	0	8	8	26	14	13	16	10	0	0
S23	30	2	1	0	0	0	0	0	0	0	0	0	0	5	7	11	23	11	20	7	1	0
S24	33	2	0	0	0	0	39	0	0	1	0	0	0	15	30	23	11	25	18	23	10	1
S25	24	2	1	1	1	0	11	1	0	1	0	0	1	11	27	13	14	23	8	17	8	1
S26	22	1	0	1	1	0	28	0	0	0	1	0	1	19	20	17	16	8	15	15	15	1
S27	33	2	1	1	0	1	45	1	0	0	0	1	1	23	32	16	27	28	26	21	31	1
S28	30	2	1	1	0	0	25	0	0	0	0	0	0	20	14	15	10	23	12	12	7	0
S29	28	2	1	1	0	0	21	0	0	1	0	0	0	12	15	16	11	21	20	10	6	0
S30	34	2	1	1	0	0	13	0	0	1	0	1	0	9	18	18	19	14	15	13	9	1
S31	25	2	0	1	1	0	22	1	1	0	0	0	1	15	20	25	12	15	17	20	3	0
S32	30	2	1	1	0	0	12	0	0	0	0	0	0	9	7	21	17	17	9	13	5	0
S33	30	2	1	1	0	1	5	0	0	0	1	0	0	16	13	14	17	21	24	11	1	0
S34	26	1	0	0	0	1	23	0	0	0	0	0	0	14	11	20	12	21	13	13	8	1
S35	33	1	1	1	0	1	20	0	0	0	0	0	0	10	17	19	13	16	20	12	11	1
S36	35	2	1	0	0	0	41	0	1	0	0	0	0	17	28	19	14	19	8	13	24	1
S37	34	2	1	1	1	0	19	0	0	0	1	0	0	8	19	21	17	24	23	15	5	0
S38	25	2	1	1	0	0	10	0	0	0	0	0	0	5	7	19	22	19	22	17	2	0
S39	38	1	1	0	1	1	35	0	1	0	0	0	1	15	23	16	20	22	17	15	17	1
S40	25	1	0	1	0	0	13	0	0	0	0	0	0	12	21	15	11	15	15	21	4	0
S41	35	2	1	1	0	0	22	1	0	0	0	0	0	18	16	20	14	19	15	19	11	1
S42	22	1	0	1	0	0	6	1	0	0	0	0	0	6	8	22	17	4	17	5	2	0
S43	30	2	0	1	0	0	21	0	1	0	0	0	1	9	7	19	20	28	28	20	13	1
S44	28	2	1	0	0	0	30	0	0	0	0	0	0	10	20	23	12	21	21	21	18	1
S45	25	1	0	1	0	1	13	0	0	0	0	0	0	15	13	18	19	4	17	0	2	0
S46	20	2	0	1	0	0	16	0	0	0	0	0	1	13	17	17	20	12	26	9	8	1
S47	28	2	1	1	0	0	14	1	0	0	0	0	0	15	17	20	17	10	14	11	2	0
S48	22	2	1	1	0	1	16	0	0	0	0	0	0	9	7	10	26	24	27	17	0	0
S49	26	1	0	1	0	0	18	0	0	0	0	0	0	16	15	20	20	18	20	13	7	0
S50	31	1	1	0	0	0	10	0	0	0	0	0	0	11	12	21	19	12	12	13	4	0
S51	24	1	0	0	0	0	14	0	0	0	0	0	1	10	10	19	21	15	13	12	7	0
S52	34	2	0	1	0	0	29	0	1	0	0	0	1	12	19	19	16	15	14	15	10	1
S53	31	2	0	0	1	1	23	0	1	1	0	1	1	5	11	18	22	28	26	20	26	1
S54	20	2	0	1	0	0	11	0	0	0	0	0	0	17	13	22	21	10	15	16	4	0
S55	25	2	0	0	0	0	22	0	0	0	0	0	0	20	28	26	12	23	14	18	11	1
S56	24	1	0	1	0	1	9	0	0	0	0	0	1	13	9	26	19	11	8	1	3	0
S57	33	2	1	1	0	0	33	0	1	0	0	0	0	14	28	22	19	19	21	19	14	1
S58	35	2	0	0	1	0	24	0	0	0	0	0	0	12	13	19	20	19	18	18	20	1
S59	36	1	1	1	0	0	13	0	0	1	0	0	1	16	17	19	20	19	20	9	4	0
S60	28	2	0	1	0	1	41	0	0	0	0	0	0	8	18	20	17	21	18	24	18	1
S61	30	2	1	1	0	0	15	0	0	0	1	0	1	11	14	19	21	16	18	7	11	1
S62	29	2	0	0	0	1	29	0	0	0	0	0	0	18	14	26	12	26	15	18	0	0
S63	24	1	0	0	0	0	27	0	0	0	0	0	0	18	20	25	14	21	15	19	11	1
S64	26	2	0	1	0	0	31	0	0	0	0	1	1	9	14	17	21	10	19	8	7	0
S65	22	1	0	1	0	1	25	0	0	0	1	1	0	13	26	25	12	25	7	19	9	1
S66	22	2	1	0	0	0	25	0	0	0	0	0	1	16	19	20	16	19	12	21	7	0
S67	27	1	1	0	0	0	1	0	0	0	0	0	0	14	12	14	19	20	21	13	2	0
S68	29	2	0	1	0	1	21	0	0	0	0	1	1	17	23	21	17	27	16	17	16	1
S69	29	2	1	1	0	0	8	1	0	0	0	0	0	8	11	16	19	16	15	10	4	0
S70	29	2	1	1	0	0	8	0	0	0	0	0	0	9	10	21	18	17	21	17	5	0
S71	25	2	1	1	0	0	13	0	0	0	0	0	0	10	11	18	16	13	22	15	6	0
S72	31	2	1	1	0	0	11	0	0	0	0	0	0	13	11	13	20	15	19	13	5	0
S73	28	2	0	1	0	0	6	0	0	0	0	0	0	13	14	21	10	15	17	10	10	1
S74	25	2	0	1	0	0	15	0	1	1	0	0	0	16	13	19	13	19	16	17	8	1
S75	38	2	0	0	0	0	7	0	0	0	0	0	0	14	13	17	17	21	18	16	5	0
S76	22	1	0	1	0	0	25	0	0	0	0	0	0	10	13	24	15	12	13	17	5	0
S77	30	1	1	1	0	0	18	0	0	0	0	0	0	14	18	22	15	19	17	10	5	0
S78	25	1	0	0	0	1	13	0	0	0	0	0	0	17	17	21	16	15	21	15	9	1
S79	22	2	0	1	0	0	28	0	0	1	0	0	0	18	24	17	21	19	21	12	12	1
S80	43	2	1	1	0	1	10	0	0	0	0	0	0	12	8	24	15	15	15	21	7	0
S81	25	2	0	1	0	1	19	1	0	1	0	0	0	9	18	19	15	18	15	12	11	1
S82	39	1	1	1	0	0	12	0	0	0	0	0	0	22	19	22	20	22	24	19	6	0
S83	40	2	1	1	0	0	14	1	0	0	0	0	0	10	11	20	10	10	10	17	9	1
S84	39	2	0	1	0	0	12	0	0	0	0	0	0	8	8	18	15	19	18	18	3	0
S85	44	2	0	1	1	0	19	0	0	0	0	0	0	17	18	23	15	15	17	20	15	1
S86	23	2	0	0	0	0	13	0	0	0	0	0	0	11	12	21	22	11	18	13	5	0
S87	31	1	1	1	0	0	4	0	0	0	0	0	0	7	9	18	13	11	16	11	3	0
S88	31	1	0	1	0	0	9	0	0	0	0	0	0	13	11	21	16	12	14	10	6	0
S89	27	2	1	1	0	0	24	0	0	0	0	0	0	17	24	23	14	13	15	13	5	0
S90	28	1	1	1	0	0	2	0	1	0	0	0	1	5	8	24	18	11	17	10	1	0
S91	19	1	0	1	0	0	28	0	1	0	0	1	1	22	29	21	13	13	10	17	3	0
S92	30	1	1	1	0	0	21	0	0	0	0	0	0	7	7	17	20	16	11	9	2	0
S93	26	1	0	1	0	0	25	0	1	0	0	1	0	18	24	24	14	15	4	7	9	1
S94	24	1	0	0	0	1	10	1	0	0	0	0	1	13	11	19	25	20	13	10	6	0
S95	30	1	1	1	0	0	23	0	0	0	0	0	0	13	18	21	10	12	16	13	6	0
S96	20	2	0	1	0	0	13	0	0	0	0	0	0	6	10	17	12	18	15	10	3	0
S97	19	1	0	1	0	0	4	0	0	0	0	1	0	9	7	17	13	14	19	6	1	0
S98	26	1	0	1	0	0	21	1	1	0	0	0	1	16	19	25	16	16	17	21	10	1
S99	20	2	0	1	0	0	9	0	0	0	0	0	1	10	11	16	23	22	22	17	3	0
S100	27	1	0	0	0	0	8	0	0	0	0	0	1	7	7	15	20	15	17	11	7	0
S101	21	2	0	1	0	0	27	0	1	0	0	0	1	16	21	20	19	24	16	13	11	1
S102	46	2	1	1	0	0	27	0	1	1	1	0	1	13	22	18	19	16	16	13	11	1
S103	41	2	1	1	0	1	52	0	0	0	1	0	1	22	19	21	16	16	18	18	28	1
S104	23	1	0	1	0	0	5	0	0	0	0	0	0	8	10	20	14	14	16	13	1	0
S105	36	2	1	1	0	0	3	0	0	0	0	0	0	7	7	10	19	13	19	5	0	0
S106	22	2	0	1	0	1	25	1	0	0	0	0	0	20	28	20	16	23	19	27	13	1
S107	24	1	0	0	0	1	18	0	0	0	0	0	1	13	11	22	21	12	19	14	7	0
S108	30	2	1	0	1	0	9	0	0	0	0	0	0	5	18	10	15	11	13	16	7	0
S109	24	2	0	1	0	0	7	1	1	0	0	0	1	9	7	19	14	17	18	8	1	0
S110	20	2	0	1	0	0	23	0	0	0	0	0	0	12	12	23	22	15	17	19	11	1
S111	19	2	0	1	0	0	25	1	0	0	0	1	0	9	9	12	18	22	20	15	11	1
S112	38	2	0	0	1	1	20	0	0	0	0	0	0	9	17	15	13	27	19	12	12	1
S113	27	1	1	1	0	0	7	0	0	0	0	0	0	8	8	22	14	17	14	8	2	0
S114	20	1	0	1	0	0	17	0	0	0	0	1	0	10	7	24	17	15	9	11	5	0
S115	19	2	0	1	1	0	18	0	0	0	0	0	1	12	18	23	11	4	8	11	17	1
S116	42	2	1	1	0	0	21	0	0	1	1	0	1	17	20	18	12	14	18	17	4	0
S117	37	2	1	1	0	0	6	0	0	0	0	0	0	13	12	15	15	16	17	13	5	0
S118	19	2	0	0	0	0	7	0	0	0	0	0	0	13	11	13	20	26	20	16	2	0
S119	36	2	1	0	1	0	26	1	0	0	0	0	0	11	9	21	14	12	13	13	1	0
S120	22	2	0	1	0	1	5	0	0	0	0	0	0	13	9	17	25	23	19	12	1	0
S121	22	2	0	1	0	0	26	0	0	0	0	0	0	18	26	16	18	15	16	16	10	1
S122	34	1	1	1	0	1	10	0	0	0	0	0	0	17	15	21	13	9	12	9	4	0
S123	19	1	0	1	0	0	14	1	0	0	0	0	0	10	8	24	8	5	12	6	2	0
S124	23	2	0	0	0	0	41	0	0	0	0	0	0	18	16	22	16	14	16	18	7	0
S125	22	2	0	1	0	1	31	0	0	0	0	0	0	19	22	24	13	11	11	17	4	0
S126	44	2	1	1	0	0	5	0	0	0	0	0	0	6	7	22	18	16	16	12	4	0
S127	20	1	0	1	0	0	7	0	0	0	0	0	0	9	13	21	12	8	24	4	6	0
S128	30	2	1	1	0	0	26	0	0	0	0	0	0	17	19	24	11	9	15	18	9	1
S129	35	2	0	1	0	0	34	1	0	1	0	0	1	17	26	19	14	19	15	19	14	1
S130	27	2	0	0	0	0	13	1	1	0	0	0	1	11	16	19	16	3	13	12	6	0
S131	27	1	1	0	0	0	11	0	0	0	0	1	0	6	7	16	14	16	16	20	5	0
S132	27	2	1	1	0	0	15	0	1	0	0	0	0	11	11	22	10	6	8	9	2	0
S133	22	2	0	1	0	0	24	0	0	0	0	0	1	19	18	24	12	18	8	18	5	0
S134	33	1	1	1	0	0	38	0	0	0	0	0	0	20	20	23	13	18	19	18	9	1
S135	43	1	1	1	0	1	18	0	0	0	0	0	0	12	15	17	14	11	23	8	15	1
S136	21	2	0	1	0	0	6	0	0	0	0	1	0	11	9	18	18	6	12	13	1	0
S137	21	2	0	1	0	1	14	1	0	0	0	0	0	14	13	19	12	19	17	19	8	1
S138	20	1	0	1	0	1	18	0	0	0	0	0	1	16	16	18	17	17	12	12	6	0
S139	32	1	1	1	0	0	7	0	0	0	0	0	0	10	9	16	21	18	19	6	0	0
S140	43	2	1	1	0	0	9	0	0	0	0	0	0	8	7	15	17	18	21	19	0	0
S141	44	2	0	1	0	0	14	0	0	0	0	0	0	18	17	19	14	18	19	16	7	0
S142	20	1	0	0	0	1	13	1	0	0	0	0	1	9	12	19	19	20	14	15	17	1
S143	42	1	1	1	0	0	32	0	0	0	0	0	1	5	7	22	21	21	19	17	5	0
S144	33	2	1	1	0	0	13	1	1	0	0	0	0	11	17	19	8	8	9	8	5	0
S145	28	1	1	0	0	1	15	1	0	0	0	1	1	7	16	14	20	17	18	15	7	0
S146	45	1	1	1	0	1	13	0	0	0	0	1	1	17	14	20	14	10	8	9	7	0
S147	28	1	0	1	0	0	5	1	0	0	0	0	0	13	11	20	20	13	21	11	2	0
S148	22	2	1	1	0	0	15	0	0	0	0	0	0	7	10	18	22	15	14	12	3	0
S149	33	1	1	0	0	0	27	0	0	0	0	0	0	10	19	17	19	19	12	7	11	1
S150	38	2	1	0	0	0	24	0	0	0	0	0	0	15	13	26	10	9	12	13	8	1
S151	34	1	1	1	0	0	4	1	1	0	0	0	0	10	18	21	20	17	15	11	4	0
S152	23	1	1	1	1	0	11	0	0	0	0	0	0	22	26	18	16	8	16	13	6	0
S153	43	2	1	1	0	0	18	0	0	0	0	0	0	8	17	14	10	21	18	19	10	1
S154	34	1	1	0	0	1	20	1	0	0	0	0	0	13	15	19	20	15	20	14	24	1
S155	30	1	1	1	0	0	8	0	1	0	1	0	0	10	12	18	16	13	15	10	7	0
S156	44	1	1	1	0	1	15	1	0	0	0	0	0	10	15	15	20	18	20	16	7	0
S157	28	2	1	1	0	0	1	0	0	0	0	0	0	16	17	15	13	24	15	14	4	0
S158	23	2	0	1	0	0	8	1	0	0	0	0	0	12	11	12	19	20	22	6	11	1
S159	20	2	0	1	0	0	22	0	0	0	0	0	0	20	29	18	17	23	23	15	7	0
S160	42	2	1	0	0	0	23	0	0	0	0	0	0	18	21	21	18	8	19	20	10	1
S161	33	1	1	1	0	0	20	0	1	0	0	0	1	18	15	24	24	14	21	7	12	1
S162	25	2	0	1	0	0	25	0	0	0	0	0	1	8	17	17	24	13	5	15	9	1
S163	22	2	0	1	0	1	10	0	0	0	0	0	0	11	9	16	14	18	19	11	4	0
S164	29	1	0	1	0	1	0	1	1	0	0	0	1	7	7	24	16	11	15	3	1	0
S165	31	1	1	1	0	0	15	0	0	0	0	0	1	21	27	22	9	22	15	20	6	0
S166	25	1	0	0	0	0	35	0	0	0	0	0	0	16	22	24	13	13	12	15	13	1
S167	33	2	0	0	0	0	17	0	0	0	0	1	0	13	11	19	17	19	12	14	12	1
S168	34	1	1	1	0	0	8	0	0	0	0	1	0	12	10	23	9	11	11	5	6	0
S169	34	1	1	1	0	0	23	0	1	0	1	1	1	5	9	14	24	27	22	9	10	1
S170	29	1	1	0	0	0	13	0	0	0	0	0	0	14	12	19	16	15	16	10	6	0
S171	24	2	1	1	0	0	6	0	0	0	0	0	0	15	11	18	19	21	16	15	0	0
S172	31	1	1	0	0	0	13	1	0	0	0	1	1	17	14	21	18	16	13	12	7	0
S173	43	2	1	1	0	0	7	0	0	0	0	0	0	5	7	17	27	17	25	8	4	0
S174	22	2	0	1	0	0	7	0	0	0	0	0	0	16	20	20	16	20	12	15	2	0
S175	30	1	0	0	0	0	39	0	0	0	1	0	0	17	15	35	8	10	9	10	16	1
S176	27	2	1	0	0	0	22	0	0	0	0	0	0	15	9	20	23	23	20	21	5	0
S177	43	2	1	1	0	0	9	0	0	0	0	0	0	9	7	18	18	17	17	15	2	0
S178	24	2	0	0	0	0	11	0	1	1	0	0	1	12	9	18	15	15	10	13	3	0
S179	27	1	1	0	0	0	35	0	0	0	1	1	1	16	24	18	11	21	15	14	23	1
S180	28	1	0	1	0	0	5	1	1	0	1	1	1	18	13	20	18	14	12	12	7	0
S181	24	2	0	1	1	0	14	0	0	1	0	0	1	5	10	20	19	27	25	19	2	0
S182	23	2	0	0	0	0	10	1	0	0	0	0	0	13	10	22	14	17	15	14	3	0
S183	22	2	0	1	0	0	35	0	0	1	1	0	1	18	25	26	17	23	19	23	25	1
S184	33	2	1	1	1	0	33	0	0	0	0	0	0	19	24	19	13	14	14	17	11	1
S185	38	1	1	1	0	0	3	0	0	0	0	0	0	11	11	21	12	15	15	8	3	0
S186	25	1	0	1	0	1	29	0	0	0	0	1	0	13	12	18	19	15	19	13	7	0
S187	26	2	0	1	0	0	19	0	0	0	0	0	0	22	14	25	14	18	13	13	0	0
S188	24	1	0	0	0	1	12	0	0	0	0	0	0	14	10	21	16	16	18	20	1	0
S189	44	2	1	1	0	0	3	0	0	0	0	0	0	7	7	15	19	19	18	13	1	0
S190	38	2	1	1	0	0	21	0	0	0	0	0	0	15	14	14	16	27	25	19	5	0
S191	26	1	1	1	0	0	16	0	0	0	0	0	0	10	8	14	14	23	6	12	5	0
S192	33	2	1	0	0	0	22	0	0	0	0	0	0	10	17	21	20	4	11	14	7	0
S193	24	2	0	0	1	0	12	0	1	0	0	0	1	22	24	17	8	23	18	22	4	0
S194	26	2	0	1	0	0	22	0	0	0	0	0	1	10	17	23	21	5	17	15	10	1
S195	34	1	1	0	0	0	7	1	0	0	0	0	0	16	12	20	19	23	16	12	2	0
S196	29	2	1	1	0	0	30	1	0	0	0	0	1	16	19	21	16	14	13	20	11	1
S197	33	2	1	1	1	0	14	0	1	1	0	0	0	15	10	19	13	20	18	12	5	0
S198	32	1	1	1	0	1	3	1	0	0	0	0	0	13	13	19	14	19	18	16	3	0
S199	33	2	0	1	0	1	17	0	0	0	0	0	0	15	24	17	17	24	24	22	9	1
S200	35	1	1	1	0	1	12	1	0	0	0	0	0	12	16	22	10	17	12	13	3	0
S201	34	1	1	0	0	0	9	0	0	0	0	1	1	18	15	19	16	13	15	13	7	0
S202	33	1	1	1	0	1	15	0	0	0	0	0	1	16	17	22	14	12	13	18	8	1
S203	34	2	0	0	0	1	20	0	0	0	0	0	0	16	16	20	14	16	16	17	9	1
S204	33	2	1	1	0	1	38	0	0	0	0	0	0	19	22	19	22	9	15	22	18	1
S205	33	1	1	1	0	1	2	0	0	0	0	0	0	5	7	19	14	9	11	5	0	0
S206	33	1	1	1	0	1	15	1	0	0	0	0	0	16	15	25	15	13	15	16	12	1

## Sheet: Study2
ID	Group	Age	Sex	Education years	SES	Psychiatric history	Physical illness history	CES-D	CTES1	CTES2	CTES3	CTES4	CTES5	CTES6	TAS-DDF	TAS-DIF	TAS-EOT	IRI-PT	IRI-FS	IRI-EC	IRI-PD
S1	0	21	1	1	1	0	0	20	0	0	0	0	0	0	15	12	22	20	19	19	14
S2	0	19	2	0	1	0	0	17	0	0	0	0	0	0	8	15	17	21	27	24	16
S3	0	27	2	1	1	0	0	20	0	1	0	0	0	0	14	9	20	22	6	17	10
S4	0	31	1	1	1	0	0	16	0	0	0	0	0	0	11	16	25	15	11	15	12
S5	0	35	1	0	0	0	1	16	1	0	0	0	0	1	5	7	19	22	4	12	1
S6	0	25	2	1	1	0	0	16	0	0	0	0	0	0	7	12	20	18	15	19	16
S7	0	23	1	1	0	0	1	20	0	0	0	0	0	0	5	7	16	27	11	20	1
S8	0	21	1	1	1	0	0	21	1	0	0	0	0	0	6	8	15	21	17	7	7
S9	0	21	1	0	1	0	0	20	0	0	0	0	0	0	9	9	21	13	28	20	16
S10	0	26	1	1	1	0	0	17	0	0	0	0	0	0	12	13	20	17	24	18	11
S11	0	25	1	1	1	0	0	20	1	0	0	0	1	0	12	15	21	19	18	20	14
S12	0	28	1	1	0	0	0	20	1	0	0	0	0	0	19	10	19	23	19	21	3
S13	0	25	1	0	0	0	0	9	0	0	0	0	0	0	9	7	20	16	12	10	8
S14	0	22	2	1	1	0	0	19	0	0	0	0	0	0	8	7	19	23	22	12	15
S15	0	24	1	1	1	0	1	23	0	0	0	0	0	0	11	8	26	11	18	14	12
S16	0	25	1	1	0	0	0	15	0	0	0	0	0	0	9	7	20	18	11	13	12
S17	0	20	1	1	0	0	0	16	0	0	0	0	0	0	17	14	20	16	17	18	15
S18	0	32	1	1	1	0	0	21	0	0	0	0	0	0	5	7	17	16	12	15	2
S19	0	22	1	1	1	0	0	22	0	0	0	0	0	0	11	13	21	14	8	9	11
S20	0	24	1	1	1	0	1	17	0	0	0	0	0	0	9	14	25	20	24	17	16
S21	0	22	1	0	1	1	0	16	1	0	0	0	0	1	16	7	21	25	1	10	6
S22	0	39	2	1	1	0	0	19	0	0	0	0	0	0	11	18	25	21	14	22	13
S23	0	39	2	0	0	0	0	30	0	1	0	0	0	1	18	21	20	18	15	5	7
S24	0	40	1	1	1	0	0	13	0	0	0	0	0	0	13	9	18	19	10	14	16
S25	0	40	2	1	1	0	0	22	1	0	0	0	0	0	13	17	21	14	20	16	13
S26	0	28	1	1	0	0	0	15	0	0	0	1	0	0	16	10	25	16	5	13	9
S27	0	40	2	0	0	0	0	23	0	1	0	0	0	0	14	26	30	18	13	21	28
S28	0	35	2	1	1	0	0	25	0	0	0	0	0	0	15	20	25	13	16	17	14
S29	0	46	2	1	1	0	0	20	0	0	0	0	0	0	6	7	21	26	20	28	5
S30	0	33	2	1	1	0	0	19	1	0	0	0	1	0	18	20	27	13	19	14	15
S31	0	23	2	1	1	0	0	14	0	0	0	0	0	0	13	16	22	11	23	17	18
S32	0	45	2	1	1	0	0	23	0	0	0	0	0	0	7	7	22	23	19	26	7
S33	0	46	2	0	0	0	0	17	0	0	0	0	0	0	6	12	23	21	11	19	11
S34	0	43	1	1	1	0	0	23	0	0	0	0	0	1	12	14	24	16	16	18	10
S35	1	46	1	1	0	1	0	34	1	1	1	1	1	1	15	21	23	16	22	24	21
S36	1	47	2	0	1	0	1	18	0	0	0	0	0	0	10	24	19	18	16	22	15
S37	1	43	2	1	1	0	0	31	0	0	0	0	0	1	17	24	24	19	7	17	18
S38	1	20	2	1	0	0	0	30	0	1	0	0	1	1	16	22	19	19	22	16	11
S39	1	26	1	0	0	1	1	19	1	0	0	0	1	0	5	20	28	15	9	4	7
S40	1	19	2	1	1	0	1	21	1	0	0	0	0	1	13	15	23	19	18	19	16
S41	1	46	2	1	0	1	1	19	1	0	0	0	0	0	9	15	23	13	15	16	13
S42	1	40	2	0	0	0	0	18	1	0	0	0	0	0	9	15	23	20	18	19	15
S43	1	24	2	1	1	1	0	20	0	0	0	0	0	0	14	26	29	12	23	22	21
S44	1	31	1	0	1	1	0	34	0	0	1	1	1	1	15	26	24	9	9	11	12
S45	1	29	1	1	1	0	0	21	0	0	0	0	0	0	9	15	24	23	10	19	18
S46	1	32	1	1	1	1	1	35	0	0	0	0	1	1	18	28	20	6	17	9	21
S47	1	25	2	1	1	0	1	21	0	0	0	0	1	1	7	7	25	16	15	11	14
S48	1	26	2	1	0	1	1	37	0	0	0	0	1	1	18	27	13	16	22	14	24
S49	1	24	2	1	1	1	1	19	0	0	0	0	0	0	11	22	29	14	10	21	22
S50	1	25	2	1	1	1	1	32	0	0	0	0	0	0	14	28	20	16	11	19	13
S51	1	41	2	0	1	0	1	20	1	0	0	1	1	1	11	17	16	12	18	23	14
S52	1	22	2	0	1	1	1	26	0	0	0	0	1	0	19	14	30	7	8	2	19
S53	1	38	1	1	1	0	0	21	0	0	1	0	0	1	19	25	19	15	12	18	24
S54	1	27	1	1	1	1	1	21	1	0	0	0	0	0	5	17	25	24	14	22	12
S55	1	22	2	0	1	0	0	23	1	1	0	0	0	0	11	21	23	20	24	25	14
S56	1	31	1	1	1	1	1	18	0	0	0	0	0	1	17	11	16	21	17	17	11
S57	1	22	1	1	1	1	0	27	1	0	0	0	0	0	24	20	21	19	18	18	4
S58	1	22	2	1	1	1	1	31	0	0	1	0	1	1	14	21	16	16	19	20	15
S59	1	41	1	1	1	0	0	29	0	0	0	0	0	0	9	14	24	16	23	22	21
S60	1	28	1	1	1	0	0	26	0	0	0	0	0	0	11	10	24	22	14	15	12
S61	1	20	1	1	1	1	0	31	0	0	0	1	1	0	13	25	24	14	19	13	19
S62	1	28	2	1	1	1	0	31	0	0	0	0	0	0	5	7	14	15	12	15	2
S63	1	23	1	0	0	1	0	30	0	0	0	0	0	0	17	23	21	19	17	19	15
S64	1	19	2	0	1	1	1	26	0	0	0	0	1	0	6	12	20	22	25	23	20
S65	1	34	1	1	0	1	0	23	0	0	0	0	0	0	12	12	20	17	16	18	17
S66	1	34	1	1	0	0	1	29	0	0	0	0	0	0	21	23	20	15	14	21	22
S67	1	40	2	1	1	1	1	18	0	0	0	0	0	1	9	21	20	20	17	16	15
S68	1	36	1	1	1	1	0	22	0	0	0	1	0	0	15	24	24	11	10	16	17
